# Supplementary material for: Comprehensive characterization of coding and non-coding single nucleotide polymorphisms of the Myoneurin (MYNN) gene using molecular dynamics simulation and docking approaches
Source: PLoS One. 2024 Jan 2;19(1):e0296361. doi: 10.1371/journal.pone.0296361 (PMC10760682; doi:10.1371/journal.pone.0296361)
Supplement: S1 Table — (XLSX) [file pone.0296361.s004.xlsx]

## Sheet: Sheet1
List of Gene Enrichment Terms of MYNN
Pathway	Total	Expected	Hits	P.Value	FDR	GO Term
JNK cascade	204	0.0714	3	2.81e-05	0.023	BP
Stress_activated protein kinase signaling cascade	257	0.0899	3	5.6e-05	0.023	BP
Regulation of MAPK cascade	559	0.196	3	0.000562	0.153	BP
MAPK cascade	665	0.233	3	0.000935	0.176	BP
Regulation of JNK cascade	150	0.0525	2	0.00107	0.176	BP
Positive regulation of MAP kinase activity	197	0.0689	2	0.00184	0.252	BP
Positive regulation of cellular protein metabolic process	968	0.339	3	0.00279	0.28	BP
Response to hypoxia	245	0.0857	2	0.00283	0.28	BP
Intracellular receptor mediated signaling pathway	270	0.0945	2	0.00343	0.28	BP
Regulation of MAP kinase activity	272	0.0952	2	0.00348	0.28	BP
Positive regulation of protein metabolic process	1080	0.379	3	0.00387	0.28	BP
Positive regulation of cellular metabolic process	2530	0.884	4	0.00419	0.28	BP
Intracellular protein kinase cascade	1140	0.398	3	0.00444	0.28	BP
Positive regulation of metabolic process	2690	0.942	4	0.00534	0.313	BP
Positive regulation of MAPK cascade	368	0.129	2	0.00628	0.344	BP
Activation of immune response	399	0.14	2	0.00736	0.377	BP
Cellular membrane organization	471	0.165	2	0.0101	0.471	BP
Positive regulation of immune response	487	0.17	2	0.0108	0.471	BP
Regulation of cellular protein metabolic process	1560	0.545	3	0.0109	0.471	BP
Positive regulation of transferase activity	510	0.178	2	0.0118	0.48	BP
Cellular response to stress	1620	0.569	3	0.0123	0.48	BP
G1 phase of mitotic cell cycle	47	0.0164	1	0.0163	0.582	BP
Regulation of protein metabolic process	1820	0.639	3	0.017	0.582	BP
G1 phase	49	0.0171	1	0.017	0.582	BP
Positive regulation of translation	56	0.0196	1	0.0194	0.597	BP
Positive regulation of protein phosphorylation	681	0.238	2	0.0206	0.597	BP
Positive regulation of phosphorylation	697	0.244	2	0.0215	0.597	BP
Translation	698	0.244	2	0.0216	0.597	BP
Regulation of protein kinase activity	698	0.244	2	0.0216	0.597	BP
Positive regulation of JUN kinase activity	63	0.022	1	0.0219	0.597	BP
Regulation of immune response	727	0.254	2	0.0233	0.604	BP
Positive regulation of immune system process	739	0.259	2	0.0241	0.604	BP
Regulation of kinase activity	743	0.26	2	0.0243	0.604	BP
Regulation of transferase activity	768	0.269	2	0.0259	0.612	BP
Regulation of JUN kinase activity	77	0.0269	1	0.0267	0.612	BP
Positive regulation of phosphate metabolic process	789	0.276	2	0.0272	0.612	BP
Positive regulation of transcription from RNA polymerase II promoter	800	0.28	2	0.028	0.612	BP
Actin filament bundle assembly	83	0.029	1	0.0287	0.612	BP
MRNA metabolic process	817	0.286	2	0.0291	0.612	BP
Meiosis I	91	0.0318	1	0.0314	0.623	BP
Positive regulation of protein modification process	867	0.303	2	0.0325	0.623	BP
Response to abiotic stimulus	876	0.307	2	0.0332	0.623	BP
Regulation of cell cycle	886	0.31	2	0.0339	0.623	BP
Regulation of transforming growth factor beta receptor signaling pathway	107	0.0374	1	0.0369	0.623	BP
Regulation of signal transduction	2440	0.852	3	0.0377	0.623	BP
Positive regulation of cytoskeleton organization	110	0.0385	1	0.0379	0.623	BP
Cellular protein metabolic process	4540	1.59	4	0.038	0.623	BP
Neuron development	945	0.331	2	0.0382	0.623	BP
Intracellular signal transduction	2450	0.857	3	0.0382	0.623	BP
Male gonad development	112	0.0392	1	0.0386	0.623	BP
Intracellular steroid hormone receptor signaling pathway	113	0.0395	1	0.0389	0.623	BP
Positive regulation of NF_kappaB transcription factor activity	115	0.0402	1	0.0396	0.623	BP
DNA damage response, signal transduction by p53 class mediator	117	0.0409	1	0.0403	0.623	BP
Regulation of protein phosphorylation	987	0.345	2	0.0414	0.629	BP
Positive regulation of signal transduction	998	0.349	2	0.0423	0.631	BP
Signal transduction in response to DNA damage	129	0.0451	1	0.0443	0.641	BP
Activation of MAPK activity	131	0.0458	1	0.045	0.641	BP
Positive regulation of cellular process	4780	1.67	4	0.0458	0.641	BP
Regulation of phosphorylation	1070	0.373	2	0.0479	0.641	BP
Positive regulation of catalytic activity	1070	0.374	2	0.048	0.641	BP
DNA damage checkpoint	143	0.05	1	0.0491	0.641	BP
S phase of mitotic cell cycle	144	0.0504	1	0.0494	0.641	BP
Enzyme binding	1200	0.414	3	0.00498	1	MF
Protein kinase binding	376	0.13	2	0.00638	1	MF
Kinase binding	418	0.144	2	0.00785	1	MF
Collagen binding	47	0.0162	1	0.0161	1	MF
Translation initiation factor activity	64	0.0221	1	0.0219	1	MF
MRNA binding	99	0.0342	1	0.0337	1	MF
Translation factor activity, nucleic acid binding	108	0.0373	1	0.0367	1	MF
RNA binding	976	0.337	2	0.0396	1	MF
Positive regulation of transcription, DNA_dependent	1260	0.434	2	0.0632	1	MF
Metallopeptidase activity	224	0.0773	1	0.075	1	MF
Eukaryotic translation initiation factor 3 complex	17	0.0051	1	0.00509	0.741	CC
Nuclear part	3330	0.999	4	0.0067	0.741	CC
Intercalated disc	45	0.0135	1	0.0134	0.741	CC
Actin filament	51	0.0153	1	0.0152	0.741	CC
Nucleus	7600	2.28	5	0.0197	0.741	CC
Growth cone	92	0.0276	1	0.0273	0.741	CC
Site of polarized growth	96	0.0288	1	0.0285	0.741	CC
Cytosol	2660	0.799	3	0.0316	0.741	CC
Focal adhesion	132	0.0396	1	0.039	0.741	CC
Ruffle	135	0.0405	1	0.0398	0.741	CC
Cell_substrate adherens junction	138	0.0414	1	0.0407	0.741	CC
Cell_substrate junction	147	0.0441	1	0.0433	0.741	CC
Sarcomere	163	0.0489	1	0.0479	0.741	CC
