# Supplementary material for: Comprehensive characterization of coding and non-coding single nucleotide polymorphisms of the Myoneurin (MYNN) gene using molecular dynamics simulation and docking approaches
Source: PLoS One. 2024 Jan 2;19(1):e0296361. doi: 10.1371/journal.pone.0296361 (PMC10760682; doi:10.1371/journal.pone.0296361)
Supplement: S2 Table — (XLSX) [file pone.0296361.s005.xlsx]

## Sheet: Sheet1
List of Non-coding SNPs of MYNN
Variant ID	vf	Location	Chr: bp	vf_allele	Alleles	gmaf_allele	gmaf_freq	Global MAF	Class	Source	Evidence	Clin. Sig.	Conseq. Type	Transcript
rs1317082	91051535	3:169779797	3:169779797	G	A/G	G	0.2672	0.267	SNP	dbSNP	Frequency~1000Genomes~Cited~Phenotype_or_Disease~TOPMed~gnomAD		intron variant	ENST00000349841.10
rs1881966	91581899	3:169778152	3:169778152	A	G/A/C	G	0.3149	0.315	SNP	dbSNP	Frequency~1000Genomes~TOPMed~gnomAD		intron variant	ENST00000349841.10
rs1881966	91581899	3:169778152	3:169778152	C	G/A/C	G	0.3149	0.315	SNP	dbSNP	Frequency~1000Genomes~TOPMed~gnomAD		intron variant	ENST00000349841.10
rs1920120	91612073	3:169784392	3:169784392	A	T/A/C/G	C	0.4223	0.422	SNP	dbSNP	Frequency~1000Genomes~TOPMed~gnomAD		intron variant	ENST00000349841.10
rs1920120	91612073	3:169784392	3:169784392	C	T/A/C/G	C	0.4223	0.422	SNP	dbSNP	Frequency~1000Genomes~TOPMed~gnomAD		intron variant	ENST00000349841.10
rs1920120	91612073	3:169784392	3:169784392	G	T/A/C/G	C	0.4223	0.422	SNP	dbSNP	Frequency~1000Genomes~TOPMed~gnomAD		intron variant	ENST00000349841.10
rs1920122	91612100	3:169788353	3:169788353	G	C/G/T	T	0.4211	0.421	SNP	dbSNP	Frequency~1000Genomes~Cited~TOPMed~gnomAD		3 prime UTR variant	ENST00000349841.10
rs1920122	91612100	3:169788353	3:169788353	T	C/G/T	T	0.4211	0.421	SNP	dbSNP	Frequency~1000Genomes~Cited~TOPMed~gnomAD		3 prime UTR variant	ENST00000349841.10
rs1920123	91612119	3:169788385	3:169788385	T	C/T	T	0.4211	0.421	SNP	dbSNP	Frequency~1000Genomes~TOPMed~gnomAD		3 prime UTR variant	ENST00000349841.10
rs2141595	91768482	3:169785644	3:169785644	T	C/T	T	0.4595	0.46	SNP	dbSNP	Frequency~1000Genomes~TOPMed~gnomAD		intron variant	ENST00000349841.10
rs2251795	91841163	3:169773941	3:169773941	A	T/A	A	0.2859	0.286	SNP	dbSNP	Frequency~1000Genomes~Cited~Phenotype_or_Disease~TOPMed~gnomAD		intron variant	ENST00000349841.10
rs3772190	92293049	3:169782699	3:169782699	A	G/A	A	0.267	0.267	SNP	dbSNP	Frequency~1000Genomes~Cited~Phenotype_or_Disease~TOPMed~gnomAD		intron variant	ENST00000349841.10
rs3950296	92386758	3:169775495	3:169775495	A	C/A/G/T	G	0.2672	0.267	SNP	dbSNP	Frequency~1000Genomes~Cited~Phenotype_or_Disease~TOPMed~gnomAD		intron variant	ENST00000349841.10
rs3950296	92386758	3:169775495	3:169775495	G	C/A/G/T	G	0.2672	0.267	SNP	dbSNP	Frequency~1000Genomes~Cited~Phenotype_or_Disease~TOPMed~gnomAD		intron variant	ENST00000349841.10
rs3950296	92386758	3:169775495	3:169775495	T	C/A/G/T	G	0.2672	0.267	SNP	dbSNP	Frequency~1000Genomes~Cited~Phenotype_or_Disease~TOPMed~gnomAD		intron variant	ENST00000349841.10
rs75277808	100452038	3:169789636	3:169789636	A	G/A	A	0.06949	0.069	SNP	dbSNP	Frequency~1000Genomes~TOPMed~gnomAD		3 prime UTR variant	ENST00000349841.10
rs9866116	94829514	3:169776839	3:169776839	G	A/G/T	G	0.4677	0.468	SNP	dbSNP	Frequency~1000Genomes~TOPMed~gnomAD		intron variant	ENST00000349841.10
rs9866116	94829514	3:169776839	3:169776839	T	A/G/T	G	0.4677	0.468	SNP	dbSNP	Frequency~1000Genomes~TOPMed~gnomAD		intron variant	ENST00000349841.10
